# Supplementary material for: Detection of Khapra Beetle Environmental DNA Using Portable Technologies in Australian Biosecurity
Source: Front Insect Sci. 2022 Feb 11;2:795379. doi: 10.3389/finsc.2022.795379 (PMC10926498; doi:10.3389/finsc.2022.795379)
Supplement: Supplementary 2 — Assay optimization details for TaqMan assays tested in this study. [file Table_2.XLSX]

## Sheet: MIQE_guidelines_Khapra
Item to check	category	Olson assay	Furui assay
Experimental design	Definition of experimental and control groups	Experimental: (1) genomic DNA (gDNA) from the target species collected during biosecurity responses. (2) environmental DNA (eDNA) samples consisting of dust samples collected from two separate ACT retail stores that had received and stored goods infested with khapra beetle in August (Tuggeranong, Canberra) and November (Fyshwick, Canberra) of 2020. (3) confirmed positive eDNA sample collected dur…
		control samples: (1) Field negative controls were used to assess sample collection cross-contamination during both biosecurity responses. These controls consisted of 5 mL tubes containing corresponding volumes of extraction buffers. (2) field contamination control samples were collected during the Fyshwick response as the vacuum cleaner had been used in a previous biosecurity response. These cont…
	Number within each group	Experimental (1) n= 9; (2) n = 59; (3) n = 15
		control (1)= 8; (2) n= 2
Sample (gDNA)	Description	Biosecurity officers provided 10 separate vials with T. granarium larvae and adult specimens collected during the initial detection at the Tuggeranong site as positive controls for testing during qPCR amplification.
	Microdissection or macrodissection	DNA from whole khapra beetle was extracted
	Processing procedure:	Neasy Blood and Tissue Kit (Qiagen) following the manufacturer’s instructions.
	If fixed – with what, how quickly?	Tissue samples were preserved in 80% ethanol
	Sample storage condition and duration (especially for FFPE samples)	All samples were stored at -20 °C.
Sample (eDNA)	Description	Tuggeranong biosecurity response: Biosecurity officers directed retail outlet staff to clear a 5 m radius area from where the infested refrigerators were kept prior to purchase. Officers then partitioned the area into six 3 x 3 m quadrants, forming a grid, which allowed for discrete vacuum sampling of the adjacent potentially infested areas. Environmental DNA samples were collected simultaneously…
		Fyshwick biosecurity response: Retail outlet staff had vacuumed the area prior to our arrival following instructions by DAWE and had already cleared a 5 m radius area from where the infested baby highchair was kept prior to purchase. Following protocol, officers vacuumed the whole 5 m area using a large commercial dry vacuum cleaner with internal single-use paper filter bags (VAX®, Australia). Th…
		Kambah biosecurity response: A separate vacuumed sample was provided by DAWE collected from the car boot of an individual who purchased a refrigerator infested with T. granarium in the suburb of Kambah (Canberra, ACT, Australia). This sample was collected by biosecurity officers by sweeping/vacuuming and placed inside a plastic bag. The sample was confirmed to contain a live T. granarium larva. T…
	Processing procedure	see above
	Sample storage condition and duration (especially for FFPE samples)	Extracted DNA at stored at -20°C
Nucleic acid extraction (gDNA)	Procedure and/or instrumentation:
	Name of kit and details of any modifications	Qiagen Dneasy Blood & Tissue kit
	Details of DNase or RNase	N/A
	Contamination assessment (DNA or RNA)	Nanodrop
	Nucleic acid quantification
	Instrument and method	Thermo Scientific™ NanoDrop™ One Microvolume UV-Vis Spectrophotometer
	RNA integrity method/instrument
	RIN/RQI or Cq of 3' and 5' transcripts	N/A
	Inhibition testing (Cq dilutions, spike or other)	Cq dilutions
Nucleic acid extraction (eDNA)	Procedure and/or instrumentation
	Name of kit and details of any modifications	All samples kept in Biomeme lysis buffer collected during the Tuggeranong and Fyshwick detection events were extracted using M1 Bulk Sample Prep Kits for DNA-HI (Biomeme Inc.). Each tube was shaken vigorously for 2 minutes and 1 mL of lysis buffer from each tube was collected sequentially using a Biomeme syringe filter attached to sterile 1 mL syringe and processed following the manufacturer’s pr…
	Details of DNase or RNase	N/A
	Contamination assessment (DNA or RNA)	Nanodrop
	Nucleic acid quantification
	Instrument and method	Thermo Scientific™ NanoDrop™ One Microvolume UV-Vis Spectrophotometer
	RNA integrity method/instrument
	RIN/RQI or Cq of 3' and 5' transcripts	N/A
	Inhibition testing (Cq dilutions, spike or other)	Cq dilutions
qPCR target information (Olson assay)	Gene symbol	16S	ND6 NADH
	Sequence accession number	NCBI MW911673-MW911691	N/A
	Amplicon length	248 bp	83 bp
	In silico specificity Screen (BLAST, etc.)	BLAST	BLAST
	Location of each primer and probe by exon or intron (if applicable)
	What splice variants are targeted?	N/A	N/A
	Primer and probe sequences	Forward primer: 5'–CTAAAATTGAAAATTTCTATACT–3'	Forward primer: 5'–CAGCCTTATATGACTTCTCATACC–3'
		Reverse primer: 5'–CTAGCCTGCTCCCTGATTGA–3'	Reverse primer: 5'–GATTTCATGTTGGGAATGATG–3'
		Probe: 5'–FAM- TGACTGTGCGAAGGTAGCAT-QSY–3'	Probe: 5'–FAM- GCAAATGGTGGCGAGTGTTGTC-QSY–3'
	Location and identity of any modifications	16S gene region	ND6 NADH
	Complete reaction conditions:
	Reaction volume and amount of cDNA/DNA	Reaction volume: 20 μL; amount of DNA: 5 μL	Reaction volume: 20 μL; amount of DNA: 5 μL
qPCR oligonucleotides	Primer, probe, Mg2+ and dNTP concentrations	Each 20 µL reaction contained: 10 µL Environmental master Mix 2.0; 1 µL forward primer (10 µM); 1 µL reverse primer (10 µM); 1 µL probe (10 µM); 2 µL MilliQ water; 5 µL template DNA	Each 20 µL reaction contained: 10 µL Environmental master Mix 2.0; 0.8 µL forward primer (10 µM); 0.8 µL reverse primer (10 µM); 0.8 µL probe (10 µM); 2.6 µL MilliQ water; 5 µL template DNA
	Polymerase identity and concentration	Applied Biosystems® TaqMan® Environmental Master Mix 2.0 (Thermo Fisher Scientific)	Applied Biosystems® TaqMan® Environmental Master Mix 2.0 (Thermo Fisher Scientific)
qPCR protocol	Buffer/kit identity and manufacturer	Applied Biosystems® TaqMan® Environmental Master Mix 2.0 (Thermo Fisher Scientific)	Applied Biosystems® TaqMan® Environmental Master Mix 2.0 (Thermo Fisher Scientific)
	Additives (SYBR Green I, DMSO, etc.)	N/A	N/A
	Complete thermocycling parameters	95 °C (10 min), followed by 50 cycles of 95 °C (20 s), 50 °C (1 min) and 72°C (30 sec) ramping at 2.42 °C/sec, followed by a final holding stage at 4 °C.	95 °C (10 min), followed by 45 cycles of 95 °C (20 sec) and 60 °C (20 sec) ramping at 2.42 °C/sec, followed by a final holding stage at 4 °C
	Manufacturer of qPCR instrument	ViiA™ 7 Real-Time PCR System (Applied Biosystems)	ViiA™ 7 Real-Time PCR System (Applied Biosystems)
	Specificity using genomic DNA (gel, sequence, melt or digest)	Specificity was confirmed by direct amplicon sequencing (dual direction Sanger sequencing) of eDNA samples	Specificity was confirmed by direct amplicon sequencing (dual direction Sanger sequencing) of eDNA samples
	Specificity using eDNA samples (gel, sequence, melt or digest)	Specificity was confirmed by direct amplicon sequencing (dual direction Sanger sequencing) of eDNA samples	Specificity was confirmed by direct amplicon sequencing (dual direction Sanger sequencing) of eDNA samples
	For SYBR Green I, Cq of the NTC	N/A	N/A
qPCR validation	Standard curves with slope and y–intercept	Slope: -4.213; y–intercept: 56.5	Slope: -3.778; y–intercept: 44.46
	PCR efficiency calculated from slope	72-93%	83.9-91%
	R2 of standard curve	0.99	0.96
	Linear dynamic range	1–1000000 DNA copies/reaction	1–1000000 DNA copies/reaction
	Cq variation at lower limit (LOQ)	Cq mean:48.084; Cq Standard deviation: 1.413	Cq mean:39.738; Cq Standard deviation: 0.191
	Evidence for LOD & LOQ	LOD was set at the lowest standard were amplification was achieved and LOQ was set at the lowest standard with with 95% or greater detection
	If multiplex, efficiency and LOD of each assay	N/A
	qPCR analysis program (source, version)	Applied Biosystems QuantStudio Design & analysis software 2.6.0
	Cq method determination	Baseline Threshold: Cq is calculated using the PCR cycle number at which the fluorescence signal meets the threshold in the amplification plot.
	Outlier identification and disposition	Any wells that have Cq values that differ significantly (>Cq standard deviation with 95% confidence) from the average for the associated replicate wells.
	Results of NTCs	No amplification
Data analysis	Justification of number and choice of reference genes	N/A
	Description of normalisation method	Standard curve
	Number and stage (RT or qPCR) of technical replicates	Six technical qPCR replicates of each biological replicate
	Repeatability (intra-assay variation)	N/A
	Statistical methods for result significance
	Software (source, version)	Applied Biosystems QuantStudio Design & analysis software 2.6.0
